# Supplementary material for: Teasing, Taunting, and the Politics of Politeness: High Sociometric Status Is Associated with Expectation-Consistent Behavior
Source: PLoS One. 2014 Aug 26;9(8):e104737. doi: 10.1371/journal.pone.0104737 (PMC4144798; doi:10.1371/journal.pone.0104737)
Supplement: File S1 — Supporting file contains the following: Study 1 S1. Raw data for Study 1. Study 2 S1. Raw data for Study 2. Syntax S1. Syntax for analyses of Study 1 and Study 2. (ZIP) [file pone.0104737.s001.zip]

Archive with 3 entries (3 files):
- taunt.tease.data/SyntaxS1.sps
- taunt.tease.data/TauntingStudyS1.sav
- taunt.tease.data/TeasingStudyS1.sav
