# Supplementary material for: Teasing, Taunting, and the Politics of Politeness: High Sociometric Status Is Associated with Expectation-Consistent Behavior
Source: PLoS One. 2014 Aug 26;9(8):e104737. doi: 10.1371/journal.pone.0104737 (PMC4144798; doi:10.1371/journal.pone.0104737)
Supplement: File S1 — Supporting file contains the following: Study 1 S1. Raw data for Study 1. Study 2 S1. Raw data for Study 2. Syntax S1. Syntax for analyses of Study 1 and Study 2. (ZIP) [file pone.0104737.s001.zip › taunt.tease.data/SyntaxS1.sps]

***Study 1 APIM ANALYSES for TeasingStudy1.sav****

****direct provocation by gender and standard status***

MIXED
directprov WITH gender zpopular zpopularp
/Fixed = gender zpopular zpopularp gender*zpopularp
/Print = solution testcov covb
/Repeated = pid | Subject(dyad) Covtype (CS).

***playful behavior by gender and standard status***

MIXED
playfulbeh WITH gender zpopular zpopularp
/Fixed = gender zpopular zpopularp gender*zpopular
/Print = solution testcov covb
/Repeated = pid | Subject(dyad) Covtype (CS).


***** Study 2 APIM ANALYSES for TauntingStudy2.sav*****

MIXED
hostot WITH condition age zstatus zstatusp 
/Fixed = condition age zstatus zstatusp zstatus*condition zstatusp*condition
/Print = Solution Testcov Covb
/Repeated = fanid | Subject (Dyad) Covtype(CS) .
EXECUTE .

MIXED
offtot WITH condition age zstatus zstatusp 
/Fixed = condition age zstatus zstatusp zstatus*condition zstatusp*condition
/Print = Solution Testcov Covb
/Repeated = fanid | Subject (Dyad) Covtype(CS) .
EXECUTE .

MIXED
plyfltot WITH condition age zstatus zstatusp 
/Fixed = condition age zstatus zstatusp zstatus*condition zstatusp*condition
/Print = Solution Testcov Covb
/Repeated = fanid | Subject (Dyad) Covtype(CS) .
EXECUTE .
